# Supplementary material for: Oral feeding in postoperative pancreatic fistula after pancreatoduodenectomy: meta-analysis
Source: BJS Open. 2022 Aug 23;6(4):zrac099. doi: 10.1093/bjsopen/zrac099 (PMC9416862; doi:10.1093/bjsopen/zrac099)
Supplement: zrac099_Supplementary_Data [file zrac099_supplementary_data.zip]

Archive with 4 entries (4 files):
- Supplementary_Figure_1.tif
- Supplementary_Figure_2.tif
- Supplementary_Figure_3.tif
- Supplementary_Table_1.docx
